# Supplementary material for: Relationship between bioelectrical impedance–derived muscle quality and physical activity, sedentary behavior, or sleep using compositional data analysis (CoDA)
Source: Sci Rep. 2025 Dec 18;15:44108. doi: 10.1038/s41598-025-27953-3 (PMC12714699; doi:10.1038/s41598-025-27953-3)
Supplement: Supplementary file 1 — Supplementary Material 1 [file 41598_2025_27953_MOESM1_ESM.xlsx]

## Sheet: Supplementary_Table_2
		Supplementary Table 2. Predicted differences in electrical properties-derived muscle quality when time spent in sleep duration was replaced to MVPA while keeping the reaming components constant at compositional means (results from the one-to-one reallocation)
					Phase angle					ECW/ICW					Re/Ri (0-∞)					Ze/Zi (5-250)					Fc					Cm					BCM/FFM
		Time-reallocation (min/day)	Minus	Plus	Change value	Change %	95%CI			Change value	Change %	95%CI			Change value	Change %	95%CI			Change value	Change %	95%CI			Change value	Change %	95%CI			Change value	Change %	95%CI			Change value	Change %	95%CI
							(lower, upper)					(lower, upper)					(lower, upper)					(lower, upper)					(lower, upper)					(lower, upper)					(lower, upper)
		30	MVPA	Sleep	-0.252	-4.8	(-0.357,	-0.147)		0.021	2.7	(0.012,	0.029)		-0.017	-4.6	(-0.026,	-0.008)		-0.012	-5	(-0.018,	-0.007)		2.617	5	(1.362,	3.873)		-0.105	-7.5	(-0.154,	-0.057)		-0.005	-0.9	(-0.007,	-0.003)
		20			-0.14	-2.6	(-0.199,	-0.081)		0.011	1.4	(0.007,	0.016)		-0.009	-2.4	(-0.014,	-0.004)		-0.007	-2.9	(-0.010,	-0.004)		1.49	2.9	(0.784,	2.195)		-0.059	-4.2	(-0.086,	-0.032)		-0.003	-0.5	(-0.004,	-0.002)
		10			-0.061	-1.2	(-0.087,	-0.035)		0.005	0.6	(0.003,	0.007)		-0.004	-1.1	(-0.006,	-0.002)		-0.003	-1.3	(-0.004,	-0.002)		0.663	1.3	(0.352,	0.975)		-0.026	-1.9	(-0.038,	-0.014)		-0.001	-0.2	(-0.002,	-0.001)
		10	Sleep	MVPA	0.05	0.9	(0.028,	0.072)		-0.004	-0.5	(-0.006,	-0.002)		0.003	0.8	(0.001,	0.005)		0.002	0.8	(0.001,	0.004)		-0.561	-1.1	(-0.821,	-0.301)		0.022	1.6	(0.012,	0.032)		0.001	0.2	(0.001,	0.001)
		20			0.092	1.7	(0.051,	0.133)		-0.007	-0.9	(-0.011,	-0.004)		0.006	1.6	(0.003,	0.009)		0.005	2.1	(0.002,	0.007)		-1.054	-2	(-1.539,	-0.568)		0.041	2.9	(0.022,	0.059)		0.002	0.3	(0.001,	0.003)
		30			0.128	2.4	(0.071,	0.186)		-0.01	-1.3	(-0.015,	-0.006)		0.008	2.2	(0.003,	0.013)		0.006	2.5	(0.003,	0.009)		-1.496	-2.9	(-2.183,	-0.809)		0.057	4.1	(0.031,	0.084)		0.003	0.5	(0.001,	0.004)
					Phase angle					ECW/ICW					Re/Ri (0-∞)					Ze/Zi (5-250)					Fc					Cm					BCM/FFM
		Time-reallocation (min/day)	Minus	Plus	Change value	Change %	95%CI			Change value	Change %	95%CI			Change value	Change %	95%CI			Change value	Change %	95%CI			Change value	Change %	95%CI			Change value	Change %	95%CI			Change value	Change %	95%CI
							(lower, upper)					(lower, upper)					(lower, upper)					(lower, upper)					(lower, upper)					(lower, upper)					(lower, upper)
		30	SB	Sleep	-0.258	-4.9	(-0.361,	-0.154)		0.021	2.7	(0.013,	0.03)		-0.017	-4.6	(-0.026,	-0.009)		-0.013	-5.4	(-0.018,	-0.007)		2.316	4.5	(1.085,	3.548)		-0.097	-6.9	(-0.145,	-0.05)		-0.005	-0.9	(-0.008,	-0.003)
		20			-0.144	-2.7	(-0.201,	-0.086)		0.012	1.5	(0.007,	0.017)		-0.01	-2.7	(-0.015,	-0.005)		-0.007	-2.9	(-0.01,	-0.004)		1.287	2.5	(0.6,	1.973)		-0.054	-3.9	(-0.081,	-0.028)		-0.003	-0.5	(-0.004,	-0.002)
		10			-0.063	-1.2	(-0.088,	-0.038)		0.005	0.6	(0.003,	0.007)		-0.004	-1.1	(-0.006,	-0.002)		-0.003	-1.3	(-0.004,	-0.002)		0.561	1.1	(0.26,	0.861)		-0.024	-1.7	(-0.035,	-0.012)		-0.001	-0.2	(-0.002,	-0.001)
		10	Sleep	SB	0.052	1	(0.031,	0.072)		-0.004	-0.5	(-0.006,	-0.003)		0.004	1.1	(0.002,	0.005)		0.003	1.3	(0.001,	0.004)		-0.456	-0.9	(-0.703,	-0.209)		0.019	1.4	(0.01,	0.029)		0.001	0.2	(0.001,	0.002)
		20			0.096	1.8	(0.057,	0.134)		-0.008	-1	(-0.011,	-0.005)		0.006	1.6	(0.003,	0.01)		0.005	2.1	(0.003,	0.007)		-0.841	-1.6	(-1.298,	-0.384)		0.035	2.5	(0.018,	0.053)		0.002	0.3	(0.001,	0.003)
		30			0.134	2.5	(0.080,	0.188)		-0.011	-1.4	(-0.016,	-0.007)		0.009	2.4	(0.005,	0.014)		0.007	2.9	(0.004,	0.009)		-1.173	-2.3	(-1.813,	-0.532)		0.049	3.5	(0.024,	0.074)		0.003	0.5	(0.002,	0.004)
					Phase angle					ECW/ICW					Re/Ri (0-∞)					Ze/Zi (5-250)					Fc					Cm					BCM/FFM
		Time-reallocation (min/day)	Minus	Plus	Change value	Change %	95%CI			Change value	Change %	95%CI			Change value	Change %	95%CI			Change value	Change %	95%CI			Change value	Change %	95%CI			Change value	Change %	95%CI			Change value	Change %	95%CI
							(lower, upper)					(lower, upper)					(lower, upper)					(lower, upper)					(lower, upper)					(lower, upper)					(lower, upper)
		30	MVPA	LPA	-0.252	-4.8	(-0.357,	-0.147)		0.021	2.7	(0.012,	0.029)		-0.017	-4.6	(-0.026,	-0.008)		-0.012	-5	(-0.018,	-0.007)		2.617	5	(1.362,	3.873)		-0.105	-7.5	(-0.154,	-0.057)		-0.005	-0.9	(-0.007,	-0.003)
		20			-0.14	-2.6	(-0.199,	-0.081)		0.011	1.4	(0.007,	0.016)		-0.009	-2.4	(-0.014,	-0.004)		-0.007	-2.9	(-0.01,	-0.004)		1.49	2.9	(0.784,	2.195)		-0.059	-4.2	(-0.086,	-0.032)		-0.003	-0.5	(-0.004,	-0.002)
		10			-0.061	-1.2	(-0.087,	-0.035)		0.005	0.6	(0.003,	0.007)		-0.004	-1.1	(-0.006,	-0.002)		-0.003	-1.3	(-0.004,	-0.002)		0.663	1.3	(0.352,	0.975)		-0.026	-1.9	(-0.038,	-0.014)		-0.001	-0.2	(-0.002,	-0.001)
		10	LPA	MVPA	0.055	1	(0.031,	0.079)		-0.005	-0.6	(-0.007,	-0.003)		0.004	1.1	(0.002,	0.006)		0.003	1.3	(0.001,	0.004)		-0.424	-0.8	(-0.711,	-0.137)		0.021	1.5	(0.01,	0.032)		0.001	0.2	(0.001,	0.002)
		20			0.102	1.9	(0.057,	0.148)		-0.009	-1.2	(-0.012,	-0.005)		0.007	1.9	(0.003,	0.011)		0.005	2.1	(0.003,	0.007)		-0.776	-1.5	(-1.315,	-0.236)		0.039	2.8	(0.018,	0.059)		0.002	0.3	(0.001,	0.003)
		30			0.144	2.7	(0.080,	0.209)		-0.012	-1.5	(-0.017,	-0.007)		0.01	2.7	(0.005,	0.016)		0.007	2.9	(0.004,	0.010)		-1.074	-2.1	(-1.841,	-0.307)		0.054	3.9	(0.025,	0.084)		0.003	0.5	(0.002,	0.004)
		Note. The model including following covariates: age, sex, body mass index, smoking status, history of cancer, high blood pressure, dyslipidemia and diabetes. PhA: phase angle, ECW/ICW: estimated extracellular to intracellular water ratio, Re/Ri (0-∞): extracellular to intracellular water resistance ratio calculated at the estimated frequency of 0 and ∞, Ze/Zi (5-250): extracellular to intracellul…
