# Supplementary material for: Relationship between bioelectrical impedance–derived muscle quality and physical activity, sedentary behavior, or sleep using compositional data analysis (CoDA)
Source: Sci Rep. 2025 Dec 18;15:44108. doi: 10.1038/s41598-025-27953-3 (PMC12714699; doi:10.1038/s41598-025-27953-3)
Supplement: Supplementary file 2 — Supplementary Material 2 [file 41598_2025_27953_MOESM2_ESM.xlsx]

## Sheet: Supplementary_Table_1
		Supplementary Table 1. Predicated differences in phase angle when time spent in the remaining behaviors were reduced/increased in equal proportions and MVPA was increased/decreased.(result from the one-to-remaining reallocation)
					Phase angle					ECW/ICW					Re/Ri (0-∞)					Ze/Zi (5-250)					Fc					Cm					BCM/FFM
		Time-reallocation (min/day)	Minus	Plus	Change value	Change %	95%CI			Change value	Change %	95%CI			Change value	Change %	95%CI			Change value	Change %	95%CI			Change value	Change %	95%CI			Change value	Change %	95%CI			Change value	Change %	95%CI
							(lower, upper)					(lower, upper)					(lower, upper)					(lower, upper)					(lower, upper)					(lower, upper)					(lower, upper)
		30	MVPA	Others	-0.258	-4.9	(-0.363,	-0.153)		0.021	2.7	(0.013,	0.03)		-0.018	-4.9	(-0.026,	-0.009)		-0.013	-5.4	(-0.018,	-0.007)		2.39	4.6	(1.130,	3.64)		-0.101	-7.2	(-0.149,	-0.053)		-0.005	-0.9	(-0.008,	-0.003)
		20			-0.144	-2.7	(-0.203,	-0.086)		0.012	1.5	(0.007,	0.017)		-0.01	-2.7	(-0.015,	-0.005)		-0.007	-2.9	(-0.01,	-0.004)		1.33	2.6	(0.633,	2.03)		-0.057	-4.1	(-0.083,	-0.03)		-0.003	-0.5	(-0.004,	-0.002)
		10			-0.063	-1.2	(-0.089,	-0.038)		0.005	0.6	(0.003,	0.007)		-0.004	-1.1	(-0.006,	-0.002)		-0.003	-1.3	(-0.004,	-0.002)		0.584	1.1	(0.277,	0.89)		-0.025	-1.8	(-0.037,	-0.013)		-0.001	-0.2	(-0.002,	-0.001)
		10	Others	MVPA	0.052	1.0	(0.031,	0.073)		-0.004	-0.5	(-0.006,	-0.003)		0.004	1.1	(0.002,	0.005)		0.003	1.3	(0.001,	0.004)		-0.48	-0.9	(-0.732,	-0.228)		0.02	1.4	(0.011,	0.03)		0.001	0.2	(0.001,	0.002)
		20			0.096	1.8	(0.057,	0.135)		-0.008	-1.0	(-0.011,	-0.005)		0.007	1.9	(0.003,	0.010)		0.005	2.1	(0.003,	0.007)		-0.888	-1.7	(-1.350,	-0.422)		0.038	2.7	(0.020,	0.056)		0.002	0.3	(0.001,	0.003)
		30			0.135	2.5	(0.080,	0.189)		-0.011	-1.4	(-0.016,	-0.007)		0.009	2.4	(0.005,	0.014)		0.007	2.9	(0.004,	0.009)		-1.24	-2.4	(-1.900,	-0.591)		0.053	3.8	(0.028,	0.078)		0.003	0.5	(0.002,	0.004)
		Note. The model including following covariates: age, sex, body mass index, smoking status, history of cancer, high blood pressure, dyslipidemia and diabetes. PhA: phase angle, ECW/ICW: estimated extracellular to intracellular water ratio, Re/Ri (0-∞): extracellular to intracellular water resistance ratio calculated at the estimated frequency of 0 and ∞, Ze/Zi (5-250): extracellular to intracellul…
