# Supplementary material for: Relationship between bioelectrical impedance–derived muscle quality and physical activity, sedentary behavior, or sleep using compositional data analysis (CoDA)
Source: Sci Rep. 2025 Dec 18;15:44108. doi: 10.1038/s41598-025-27953-3 (PMC12714699; doi:10.1038/s41598-025-27953-3)
Supplement: Supplementary file 3 — Supplementary Material 3 [file 41598_2025_27953_MOESM3_ESM.xlsx]

## Sheet: Supplementary_Table_3
	Supplementary Table 3. Predicated differences in phase angle when time spent in the remaining behaviors were reduced/increased in equal proportions and MVPA was increased/decreased in non-regular exercise group.(result from the one-to-remaining reallocation)
				Phase angle					ECW/ICW					Re/Ri (0-∞)					Ze/Zi (5-250)					Fc					Cm					BCM/FFM
	Time-reallocation (min/day)	Minus	Plus	Change value	Change %	95%CI			Change value	Change %	95%CI			Change value	Change %	95%CI			Change value	Change %	95%CI			Change value	Change %	95%CI			Change value	Change %	95%CI			Change value	Change %	95%CI
						(lower, upper)					(lower, upper)					(lower, upper)					(lower, upper)					(lower, upper)					(lower, upper)					(lower, upper)
	30	MVPA	Sleep	-0.505	-9.7	(-0.792,	-0.218)		0.049	6.1	(0.025,	0.074)		-0.036	-10	(-0.059,	-0.014)		-0.024	-10.4	(-0.039,	-0.01)		2.800	5.3	(-1.140,	6.750)		-0.163	-12.5	(-0.288,	-0.038)		-0.012	-2.1	(-0.018,	-0.005)
	20			-0.250	-4.8	(-0.392,	-0.108)		0.024	3.0	(0.012,	0.037)		-0.018	-5.0	(-0.029,	-0.007)		-0.012	-5.2	(-0.019,	-0.005)		1.390	2.6	(-0.564,	3.340)		-0.081	-6.2	(-0.143,	-0.019)		-0.006	-1.1	(-0.009,	-0.003)
	10			-0.103	-2.0	(-0.162,	-0.045)		0.010	1.3	(0.005,	0.015)		-0.007	-1.9	(-0.012,	-0.003)		-0.005	-2.2	(-0.008,	-0.002)		0.575	1.1	(-0.234,	1.380)		-0.033	-2.5	(-0.059,	-0.008)		-0.002	-0.4	(-0.004,	-0.001)
	10	Sleep	MVPA	0.080	1.5	(0.035,	0.126)		-0.008	-1	(-0.012,	-0.004)		0.006	1.7	(0.002,	0.009)		0.004	1.7	(0.002,	0.006)		-0.447	-0.8	(-1.070,	0.182)		0.026	2.0	(0.006,	0.046)		0.002	0.4	(0.001,	0.003)
	20			0.146	2.8	(0.063,	0.229)		-0.014	-1.8	(-0.021,	-0.007)		0.011	3.1	(0.004,	0.017)		0.007	3.0	(0.003,	0.011)		-0.813	-1.5	(-1.960,	0.331)		0.047	3.6	(0.011,	0.084)		0.003	0.5	(0.002,	0.005)
	30			0.202	3.9	(0.088,	0.317)		-0.020	-2.5	(-0.030,	-0.010)		0.015	4.2	(0.006,	0.024)		0.010	4.3	(0.004,	0.016)		-1.120	-2.1	(-2.700,	0.457)		0.065	5.0	(0.015,	0.115)		0.005	0.9	(0.002,	0.007)
	Note. The model including following covariates: age, sex, body mass index, smoking status, history of cancer, high blood pressure, dyslipidemia and diabetes. PhA: phase angle, ECW/ICW: estimated extracellular to intracellular water ratio, Re/Ri (0-∞): extracellular to intracellular water resistance ratio calculated at the estimated frequency of 0 and ∞, Ze/Zi (5-250): extracellular to intracellul…
