# Supplementary material for: Relationship between bioelectrical impedance–derived muscle quality and physical activity, sedentary behavior, or sleep using compositional data analysis (CoDA)
Source: Sci Rep. 2025 Dec 18;15:44108. doi: 10.1038/s41598-025-27953-3 (PMC12714699; doi:10.1038/s41598-025-27953-3)
Supplement: Supplementary file 4 — Supplementary Material 4 [file 41598_2025_27953_MOESM4_ESM.xlsx]

## Sheet: Supplementary_Table_4
		Supplementary Table 4. Predicted differences in electrical properties-derived muscle quality when time spent in sleep duration was replaced to MVPA while keeping the reaming components constant at compositional means in non-regular exercise group. (results from the one-to-one reallocation)
					Phase angle					ECW/ICW					Re/Ri (0-∞)					Ze/Zi (5-250)					Fc					Cm					BCM/FFM
		Time-reallocation (min/day)	Minus	Plus	Change value	Change %	95%CI			Change value	Change %	95%CI			Change value	Change %	95%CI			Change value	Change %	95%CI			Change value	Change %	95%CI			Change value	Change %	95%CI			Change value	Change %	95%CI
							(lower, upper)					(lower, upper)					(lower, upper)					(lower, upper)					(lower, upper)					(lower, upper)					(lower, upper)
		30	MVPA	Sleep	-0.496	-9.5	(-0.773,	-0.218)		0.048	6.0	(0.024,	0.072)		-0.035	-9.7	(-0.057,	-0.013)		-0.024	-10.4	(-0.038,	-0.010)		3.263	6.2	(-0.561,	7.087)		-0.172	-13.2	(-0.293,	-0.051)		-0.011	-1.9	(-0.018,	-0.005)
		20			-0.243	-4.7	(-0.380,	-0.107)		0.024	3.0	(0.012,	0.035)		-0.017	-4.7	(-0.028,	-0.007)		-0.012	-5.2	(-0.019,	-0.005)		1.697	3.2	(-0.182,	3.575)		-0.087	-6.7	(-0.146,	-0.027)		-0.006	-1.1	(-0.009,	-0.003)
		10			-0.100	-1.9	(-0.157,	-0.044)		0.010	1.3	(0.005,	0.015)		-0.007	-1.9	(-0.012,	-0.003)		-0.005	-2.2	(-0.008,	-0.002)		0.731	1.4	(-0.044,	1.506)		-0.037	-2.8	(-0.061,	-0.012)		-0.002	-0.4	(-0.004,	-0.001)
		10	Sleep	MVPA	0.077	1.5	(0.034,	0.121)		-0.007	-0.9	(-0.011,	-0.004)		0.005	1.4	(0.002,	0.009)		0.004	1.7	(0.002,	0.006)		-0.607	-1.2	(-1.207,	-0.007)		0.029	2.2	(0.010,	0.048)		0.002	0.4	(0.001,	0.003)
		20			0.140	2.7	(0.060,	0.219)		-0.014	-1.8	(-0.020,	-0.007)		0.010	2.8	(0.004,	0.016)		0.007	3.0	(0.003,	0.011)		-1.138	-2.2	(-2.231,	-0.045)		0.054	4.2	(0.019,	0.088)		0.003	0.5	(0.001,	0.005)
		30			0.193	3.7	(0.083,	0.303)		-0.019	-2.4	(-0.028,	-0.009)		0.013	3.6	(0.005,	0.022)		0.009	3.9	(0.004,	0.015)		-1.618	-3.1	(-3.132,	-0.104)		0.075	5.8	(0.027,	0.123)		0.004	0.7	(0.002,	0.007)
					Phase angle					ECW/ICW					Re/Ri (0-∞)					Ze/Zi (5-250)					Fc					Cm					BCM/FFM
		Time-reallocation (min/day)	Minus	Plus	Change value	Change %	95%CI			Change value	Change %	95%CI			Change value	Change %	95%CI			Change value	Change %	95%CI			Change value	Change %	95%CI			Change value	Change %	95%CI			Change value	Change %	95%CI
							(lower, upper)					(lower, upper)					(lower, upper)					(lower, upper)					(lower, upper)					(lower, upper)					(lower, upper)
		30	MVPA	SB	-0.513	-9.9	(-0.800,	-0.227)		0.050	6.3	(0.025,	0.074)		-0.037	-10.3	(-0.060,	-0.015)		-0.025	-10.9	(-0.039,	-0.01)		2.720	5.2	(-1.220,	6.660)		-0.158	-12.2	(-0.283,	-0.033)		-0.012	-2.1	(-0.018,	-0.006)
		20			-0.255	-4.9	(-0.397,	-0.114)		0.025	3.1	(0.013,	0.037)		-0.019	-5.3	(-0.030,	-0.007)		-0.012	-5.2	(-0.019,	-0.005)		1.331	2.5	(-0.620,	3.281)		-0.077	-5.9	(-0.139,	-0.016)		-0.006	-1.1	(-0.009,	-0.003)
		10			-0.106	-2.0	(-0.165,	-0.048)		0.010	1.3	(0.005,	0.015)		-0.008	-2.2	(-0.012,	-0.003)		-0.005	-2.2	(-0.008,	-0.002)		0.546	1.0	(-0.262,	1.355)		-0.032	-2.5	(-0.057,	-0.006)		-0.002	-0.4	(-0.004,	-0.001)
		10	SB	MVPA	0.083	1.6	(0.038,	0.129)		-0.008	-1.0	(-0.012,	-0.004)		0.006	1.7	(0.002,	0.010)		0.004	1.7	(0.002,	0.006)		-0.418	-0.8	(-1.048,	0.212)		0.024	1.8	(0.004,	0.044)		0.002	0.4	(0.001,	0.003)
		20			0.152	2.9	(0.069,	0.236)		-0.015	-1.9	(-0.022,	-0.008)		0.011	3.1	(0.005,	0.018)		0.007	3.0	(0.003,	0.012)		-0.755	-1.4	(-1.903,	0.394)		0.044	3.4	(0.008,	0.080)		0.004	0.7	(0.002,	0.005)
		30			0.211	4.1	(0.096,	0.327)		-0.021	-2.6	(-0.030,	-0.011)		0.015	4.2	(0.006,	0.024)		0.010	4.3	(0.004,	0.016)		-1.036	-2.0	(-2.627,	0.555)		0.060	4.6	(0.010,	0.111)		0.005	0.9	(0.002,	0.007)
					Phase angle					ECW/ICW					Re/Ri (0-∞)					Ze/Zi (5-250)					Fc					Cm					BCM/FFM
		Time-reallocation (min/day)	Minus	Plus	Change value	Change %	95%CI			Change value	Change %	95%CI			Change value	Change %	95%CI			Change value	Change %	95%CI			Change value	Change %	95%CI			Change value	Change %	95%CI			Change value	Change %	95%CI
							(lower, upper)					(lower, upper)					(lower, upper)					(lower, upper)					(lower, upper)					(lower, upper)					(lower, upper)
		30	MVPA	LPA	-0.496	-9.5	(-0.773,	-0.218)		0.048	6.0	(0.024,	0.072)		-0.035	-9.7	(-0.057,	-0.013)		-0.024	-10.4	(-0.038,	-0.010)		3.263	6.2	(-0.561,	7.087)		-0.172	-13.2	(-0.293,	-0.051)		-0.011	-1.9	(-0.018,	-0.005)
		20			-0.243	-4.7	(-0.380,	-0.107)		0.024	3.0	(0.012,	0.035)		-0.017	-4.7	(-0.028,	-0.007)		-0.012	-5.2	(-0.019,	-0.005)		1.697	3.2	(-0.182,	3.575)		-0.087	-6.7	(-0.146,	-0.027)		-0.006	-1.1	(-0.009,	-0.003)
		10			-0.100	-1.9	(-0.157,	-0.044)		0.010	1.3	(0.005,	0.015)		-0.007	-1.9	(-0.012,	-0.003)		-0.005	-2.2	(-0.008,	-0.002)		0.731	1.4	(-0.044,	1.506)		-0.037	-2.8	(-0.061,	-0.012)		-0.002	-0.4	(-0.004,	-0.001)
		10	LPA	MVPA	0.079	1.5	(0.027,	0.131)		-0.008	-1.0	(-0.012,	-0.003)		0.006	1.7	(0.002,	0.010)		0.004	1.7	(0.001,	0.006)		-0.298	-0.6	(-1.016,	0.420)		0.025	1.9	(0.002,	0.048)		0.002	0.4	(0.001,	0.003)
		20			0.144	2.8	(0.047,	0.240)		-0.014	-1.8	(-0.022,	-0.006)		0.011	3.1	(0.003,	0.018)		0.007	3.0	(0.002,	0.012)		-0.512	-1.0	(-1.841,	0.817)		0.045	3.5	(0.003,	0.088)		0.003	0.5	(0.001,	0.006)
		30			0.198	3.8	(0.063,	0.334)		-0.020	-2.5	(-0.031,	-0.008)		0.015	4.2	(0.004,	0.025)		0.009	3.9	(0.003,	0.016)		-0.666	-1.3	(-2.534,	1.202)		0.062	4.8	(0.003,	0.122)		0.005	0.9	(0.002,	0.008)
		Note. The model including following covariates: age, sex, body mass index, smoking status, history of cancer, high blood pressure, dyslipidemia and diabetes. PhA: phase angle, ECW/ICW: estimated extracellular to intracellular water ratio, Re/Ri (0-∞): extracellular to intracellular water resistance ratio calculated at the estimated frequency of 0 and ∞, Ze/Zi (5-250): extracellular to intracellul…
