# Supplementary material for: Relationship between bioelectrical impedance–derived muscle quality and physical activity, sedentary behavior, or sleep using compositional data analysis (CoDA)
Source: Sci Rep. 2025 Dec 18;15:44108. doi: 10.1038/s41598-025-27953-3 (PMC12714699; doi:10.1038/s41598-025-27953-3)
Supplement: Supplementary file 5 — Supplementary Material 5 [file 41598_2025_27953_MOESM5_ESM.xlsx]

## Sheet: Sheet1
			Crude model			Adjusted model
			B	95% CI	p-value	B	95% CI	p-value
	Phase angle	Sleep	-0.0022	(-0.0036, -0.00084)	0.002	-6e-05	(-0.0012, 0.0011)	0.918
		SB	0.0012	(0.00038, 0.002)	0.004	-0.00051	(-0.0012, 0.00015)	0.129
		LPA	-0.0017	(-0.0026, -0.00075)	<0.001	0.00026	(-0.00051, 0.001)	0.504
		MVPA	0.0089	(0.0065, 0.011)	<0.001	0.0035	(0.0014, 0.0056)	0.001
	ECF/ICF	Sleep	0.00018	(0.00007, 0.00028)	0.001	-5.7e-06	(-0.0001, 0.000089)	0.905
		SB	5.5e-05	(-0.0000096, 0.00012)	0.094	3.8e-05	(-0.000016, 0.000092)	0.164
		LPA	-8.8e-05	(-0.00016, -0.000014)	0.019	-1.5e-05	(-0.000079, 0.000048)	0.634
		MVPA	-0.0005	(-0.00069, -0.0003)	<0.001	-0.00027	(-0.00044, -0.000092)	0.003
	Re/Ri (0-∞)	Sleep	-0.00014	(-0.00025, -0.000036)	0.009	1e-05	(-0.000085, 0.0001)	0.835
		SB	9.8e-05	(0.000033, 0.00016)	0.003	-2.7e-05	(-0.000081, 0.000027)	0.329
		LPA	-0.00014	(-0.00021, -0.000068)	<0.001	9.6e-07	(-0.000063, 0.000065)	0.976
		MVPA	0.00063	(0.00043, 0.00082)	<0.001	0.00024	(0.000068, 0.00042)	0.007
	Ze/Zi (5-250)	Sleep	-0.00011	(-0.00018, -0.000042)	0.002	-5.9e-06	(-0.000064, 0.000053)	0.842
		SB	6.6e-05	(0.000023, 0.00011)	0.003	-2.4e-05	(-0.000058, 0.0000091)	0.153
		LPA	-9.1e-05	(-0.00014, -0.000043)	<0.001	1.3e-05	(-0.000026, 0.000052)	0.514
		MVPA	0.00045	(0.00033, 0.00058)	<0.001	0.00018	(0.00007, 0.00028)	0.001
	Fc	Sleep	0.027	(0.012, 0.042)	<0.001	0.015	(0.0011, 0.028)	0.034
		SB	-0.01	(-0.019, -0.00089)	0.032	0.0065	(-0.0013, 0.014)	0.103
		LPA	0.01	(0.000038, 0.021)	0.049	-0.011	(-0.02, -0.0021)	0.016
		MVPA	-0.077	(-0.1, -0.05)	<0.001	-0.033	(-0.059, -0.0084)	0.009
	Cm	Sleep	-0.00087	(-0.0017, -0.000047)	0.038	-0.00037	(-0.00089, 0.00015)	0.163
		SB	0.0011	(0.00058, 0.0016)	<0.001	-9.9e-05	(-0.0004, 0.0002)	0.516
		LPA	-0.0015	(-0.0021, -0.001)	<0.001	7.6e-05	(-0.00027, 0.00043)	0.668
		MVPA	0.0043	(0.0029, 0.0058)	<0.001	0.0017	(0.00078, 0.0027)	<0.001
	BCM/FFM	Sleep	-4.5e-05	(-0.000073, -0.000017)	0.002	2.4e-06	(-0.000023, 0.000027)	0.852
		SB	-1.3e-05	(-0.000031, 0.0000037)	0.123	-9.2e-06	(-0.000024, 0.0000052)	0.21
		LPA	2.1e-05	(0.000002, 0.000041)	0.03	2.5e-06	(-0.000014, 0.000019)	0.769
		MVPA	0.00013	(0.000078, 0.00018)	<0.001	6.9e-05	(0.000023, 0.00012)	0.004
	Note. The number of significant digits varies by variable. Adjusted model: age, sex, body mass index, smoking status, history of cancer, high blood pressure, dyslipidemia, and diabetes. CI: confidence interval, MVPA: moderate-to-vigorous-intensity physical activity, LPA: light-intensity physical activity, SB: sedentary behavior, ECW/ICW: estimated extracellular water to intracellular water ratio,…
